# Supplementary material for: Specific recognition and inhibition of Ewing tumour growth by antigen-specific allo-restricted cytotoxic T cells
Source: Br J Cancer. 2011 Mar 15;104(6):948–56. doi: 10.1038/bjc.2011.54 (PMC3065285; doi:10.1038/bjc.2011.54)
Supplement: Supplementary Table 1 [file bjc201154x4.xls]

## Sheet: Tabelle1
Supplemental Table 1: In silico predicted peptides and their scores
Gene	HLA-Allele	Sequence	Position (aa)	NetCTL1.2	SYFPEITHI	BIMAS
CHM1	A*0201	RLLGVGAVV	38	0.92	24	105.51
	A*0201	KLQDGSMEI	84	1.35	24	149.71
	A*0201	FLSSKVLEL	184	1.49	29	226.01
	A*0201	VIMPCSWWV	319	1.33	22	2481.34
EZH2	A*0201	FMVEDETVL	120	1.27	21	119.00
	A*0201	YMCSFLFNL	666	1.49	25	3.60
