# Supplementary material for: Specific recognition and inhibition of Ewing tumour growth by antigen-specific allo-restricted cytotoxic T cells
Source: Br J Cancer. 2011 Mar 15;104(6):948–56. doi: 10.1038/bjc.2011.54 (PMC3065285; doi:10.1038/bjc.2011.54)
Supplement: Supplementary Table 2 [file bjc201154x5.xls]

## Sheet: Tabelle1
Supplemental Table 2: Antibodies used in ELISpot
Cytokine	Capture Antibody		Detection Antibody
	Name	Concentration	Name	Concentration
IFN-g	1-D1K	10 µg / ml	7-B6-1, biotinylated	2 µg / ml
Granzyme B	GB10	10 µg / ml	GB11, biotinylated	2 µg / ml
